# Supplementary material for: First trimester maternal infections and offspring congenital heart defects: a meta-analysis
Source: Eur Heart J. Author manuscript; Available in PMC 2026 Feb 20. (PMC7618761; doi:10.1093/eurheartj/ehaf564)
Supplement: Supplementary data [file EMS212203-supplement-Supplementary_data.zip]

Archive with 2 entries (2 files):
- Supplement_11Aug.pdf
- Table S4. Detailed characteristics.xlsx
