# Supplementary material for: First trimester maternal infections and offspring congenital heart defects: a meta-analysis
Source: Eur Heart J. Author manuscript; Available in PMC 2026 Feb 20. (PMC7618761; doi:10.1093/eurheartj/ehaf564)
Supplement: Supplementary data [file EMS212203-supplement-Supplementary_data.zip › Table S4. Detailed characteristics.xlsx]

## Sheet:  Detailed characteristic
Table S3. Detailed characteristics of included studies of maternal infections and risk of congenital heart defects in offspring
Number	Study author	Publication year	DOI link	Study region	Study design	Study period	Study setting	Sample size	Investigated exposures	Exposure timing	Exposure measurement method	Reported outcomes	Diagnosis timing	Case identification method	Matching/adjusting variables	Inclusion of pregnancy terminations or not	Number of infected cases	Number of infected non-cases	Number of non-infected cases	Number of non-infected non-cases	Results	Risk of bias (quality score) (assessed by Newcastle-Ottawa Scale)	Risk of bias (assessed by Risk Of Bias In Non-randomized Studies- of Exposures)	Notes
1	Strzelecka et al.	2023	10.3390/jcm12165186	Poland (Europe)	Cohort study	Oct. 2021-May 2022	Hospital based	55 CHD cases and 182 non-CHD cases	SARS-CoV-2 infection	NA	NA	CHD	Prenatal	Prenatal ultrasound, echocardiographic examination	NA	NA	8	41	47	141	0.585 (0.256, 1.338)	High (3)	High	We calculated the crude OR
2	Ruan et al.	2023	10.1186/s12872-022-02981-3	China (Asia)	Cross-sectional	May 2018- Sept. 2019	Population-based	875 CHD cases and 4,149 non-CHD cases	Upper respiratory tract infection	Early pregnancy	Self-report (questionnaire)	CHD	Prenatal	Fetal echocardiography	Adjusted for spontaneous abortion, mental stress during early pregnancy, paternal smoking, and fetal single umbilical artery.	Yes	168	609	707	3540	1.298 (1.043, 1.615)	Moderate (4)	Moderate
3	Mátrai et al.	2023	10.3390/jcm12216934	Hungary (Europe)	Case-control	1980-2009	Population-based	7,486 CHD cases and 82,090 controls	Influenza	1st trimester	Medical records or self-report (structured questionnaire)	CHD; VSD; ASD; PDA; congenital malformations of heart, unspecified; other congenital malformations of cardiac chambers and connections	From prenatal to the end of the first postnatal year	Physical examination (obstetricians, pediatricians, and geneticists)	Matching variables: sex, birth week, and district of residence of the parents. Adjusted for maternal age, birth order (parity), job position.	Yes	CHD: 190 VSD: 79 ASD: 28 PDA: 12 Congenital malformations of heart, unspecified: 29 Other congenital malformations of cardiac chambers and connections: 12	CHD: 1,639 VSD: 1,750 ASD: 1,801 PDA: 1,817 Congenital malformations of heart, unspecified: 1,800 Other congenital malformations of cardiac chambers and connections: 1,817	CHD: 7,296 VSD: 2,783 ASD: 1,865 PDA: 689 Congenital malformations of heart, unspecified: 752 Other congenital malformations of cardiac chambers and connections: 325	CHD: 80,451 VSD: 84,964 ASD: 85,882 PDA: 87,058 Congenital malformations of heart, unspecified: 86,995 Other congenital malformations of cardiac chambers and connections: 87,422	CHD: 1.28 (1.10, 1.49) VSD: 1.38 (1.09, 1.72) ASD: 0.72 (0.48, 1.02) PDA: 0.83 (0.44, 1.41) Congenital malformations of heart, unspecified: 1.86 (1.25, 2.66) Other congenital malformations of cardiac chambers and connections: 1.78 (0.94, 3.02)	Low (8)	Moderate
4	Mamun et al.	2023	PMID: 37777911	Bangladesh (Asia)	Case-control	July 2018-July 2019	Hospital based	260 CHD cases and 280 controls	Urinary tract infection (2.78%); rubella (1.11%); cytomegalovirus (0.37%); dengue (1.67%); chicken pox (1.67%)	During pregnancy	Self-report (structured questionnaire)	CHD	Before one year of age	NA	NA	No	Urinary tract infection: 10 Rubella: 5 Cytomegalovirus: 2 Dengue: 5 Chicken pox: 5	Urinary tract infection: 5 Rubella: 1 Cytomegalovirus: 0 Dengue: 4 Chicken pox: 4	Urinary tract infection: 250 Rubella: 255 Cytomegalovirus: 258 Dengue: 255 Chicken pox: 255	Urinary tract infection: 275 Rubella: 279 Cytomegalovirus: 280 Dengue: 276 Chicken pox: 276	Urinary tract infection: 2.200 (0.742, 6.524) Rubella: 5.471 (0.635, 47.140) Cytomegalovirus: 5.426 (0.259, 113.543) Dengue: 1.353 (0.359, 5.094) Chicken pox: 1.353 (0.359, 5.094)	Moderate (4)	High	We calculated the crude OR
5	Chughtai et al.	2023	10.1186/s12884-023-05514-8	Australia (Oceania)	Cohort study	2001-2016	Population-based	1,453,037 birth records	Acute respiratory infection (0.90%); influenza (0.50%); high-risk infection (included cytomegalovirus, rubella, herpes simplex, herpes zoster, toxoplasmosis, syphilis, chickenpox (varicella), zika) (0.78%)	1st trimester; 2nd or 3rd trimesters	Laboratory and clinically confirmed	(1) Selected cardiovascular anomalies (TGA, includes DORV; TOF; HLHS; CoA); (2) Major cardiovascular anomalies (congenital malformations of cardiac chambers and connections; congenital malformations of cardiac septa; congenital malformations of pulmonary and tricuspid valves; congenital malformations of aortic and mitral valves; other congenital malformations of heart; congenital malformations of…	NA	Birth record linkage	Adjusted for maternal age group at delivery, smoking during pregnancy, remoteness of area of residence, quartile of socioeconomic status based on area of residence, previous pregnancy, country of birth, hospital of delivery, the number of weeks pregnant at first antenatal visit, Indigenous status, hypertension, and diabetes.	No	1. 1st trimester: (1) selected cardiovascular anomalies: acute respiratory infection: 7; influenza: 1; high-risk infection: 0 (2) major cardiovascular anomalies: acute respiratory infection: 14; influenza: 2; high-risk infection: 1 2. 2nd or 3rd trimesters: (1) selected cardiovascular anomalies: acute respiratory infection: 15; influenza: 6; high-risk infection: 1 (2) major cardiovascular anomali…	1. 1st trimester: (1) selected cardiovascular anomalies: acute respiratory infection: 1,540; influenza: 398; high-risk infection: 129 (2) major cardiovascular anomalies: acute respiratory infection: 1,533; influenza: 397; high-risk infection: 128 2. 2nd or 3rd trimesters: (1) selected cardiovascular anomalies: acute respiratory infection: 10,148; influenza: 2,445; high-risk infection: 882 (2) maj…	1st trimester & 2nd or 3rd trimesters: (1) selected cardiovascular anomalies: acute respiratory infection: 1,724; influenza: 1,739; high-risk infection: 1,745 (2) major cardiovascular anomalies: acute respiratory infection: 7,671; influenza: 7,745; high-risk infection: 7,758	1st trimester & 2nd or 3rd trimesters: (1) selected cardiovascular anomalies: acute respiratory infection: 1,439,603; influenza: 1,448,448; high-risk infection: 1,450,280 (2) major cardiovascular anomalies: acute respiratory infection: 1,433,656; influenza: 1,442,442; high-risk infection: 1,444,267	1. 1st trimester: (1) selected cardiovascular anomalies: acute respiratory infection: 3.64 (1.73, 7.66); influenza: 2.04 (0.29, 14.42); high-risk infection: 3.208 (0.200, 51.583) (2) major cardiovascular anomalies: acute respiratory infection: 1.68 (0.99, 2.84); influenza: 0.95 (0.24, 3.78); high-risk infection: 1.41 (0.19, 10.26) 2. 2nd or 3rd trimesters: (1) selected cardiovascular anomalies: a…	Low (7)	Low	We calculated the crude OR that was not provided
6	Appiah et al.	2023	10.1016/j.annepidem.2023.02.010	USA (North America)	Cohort study	2011-2020	Population-based	22,928 CCHD cases and 35,359,360 non-CCHD cases	Infection (2.62%); sexually transmitted infection (infection due to chlamydia, gonorrhea, or syphilis); gonorrhea (0.28%); syphilis (0.10%); chlamydia; hepatitis B (0.22%); hepatitis C (0.39%)	During pregnancy	Medical records	CCHD	At birth	Medical records	Adjusted for maternal age, race and ethnicity, education, marital status, type of insurance, parity, time of prenatal care was initiated, prepregnancy BMI, prepregnancy diabetes, prepregnancy hypertension, gestational diabetes, gestational hypertension, hypertension eclampsia, history of preterm birth, history of cesarean section, use of fertility treatments, and weight gain during pregnancy.	No	Infection: 717 Sexually transmitted infection: ?? Gonorrhea: 68 Syphilis: 31 Chlamydia: ?? Hepatitis B: 53 Hepatitis C: 156	Infection: 927,444 Sexually transmitted infection: ?? Gonorrhea: 100,649 Syphilis: 34,546 Chlamydia: ?? Hepatitis B: 78,029 Hepatitis C: 137,550	Infection: 22,211 Sexually transmitted infection: ?? Gonorrhea: 22,860 Syphilis: 22,897 Chlamydia: ?? Hepatitis B: 22,875 Hepatitis C: 22,772	Infection: 34,431,916 Sexually transmitted infection: ?? Gonorrhea: 35,258,711 Syphilis: 35,324,814 Chlamydia: ?? Hepatitis B: 35,281,331 Hepatitis C: 35,244,582	Infection: 1.25 (1.15, 1.37) Sexually transmitted infection: 1.24 (1.13, 1.37) Gonorrhea: 1.18 (0.91, 1.54) Syphilis: 1.11 (0.71, 1.74) Chlamydia: 1.26 (1.14, 1.40) Hepatitis B: 1.28 (0.96, 1.71) Hepatitis C: 1.30 (1.07, 1.57)	Moderate (5)	Low	The exact number of (non-)infected (non-)cases was obtained from author of original paper.
7	Yan et al.	2022	10.3389/fped.2022.828300	China (Asia)	Cross-sectional	2014-2020	Hospital based	42,814 CHD cases and 5,028,985 non-CHD cases	Viral infection	During the perinatal period	Self-report (questionnaire)	CHD	NA	Neonatal echocardiographic	NA	No	Normal weight: 11,334 Very low birth weight: 266 Low birth weight: 399 Macrosomia: 305	Normal weight: 1,747,487 Very low birth weight: 18,196 Low birth weight: 37,984 Macrosomia: 76,726	Normal weight: 26,071 Very low birth weight: 1,858 Low birth weight: 1,656 Macrosomia: 925	Normal weight: 2,756,346 Very low birth weight: 92,083 Low birth weight: 120,281 Macrosomia: 179,882	Normal weight: 0.686 (0.671, 0.701) Very low birth weight: 0.725 (0.637, 0.825) Low birth weight: 0.763(0.684, 0.852) Macrosomia: 0.773(0.679, 0.880)	High (1)	High	We calculated the crude OR
8	Wang et al.	2022	10.2147/CLEP.S338870	China (Asia)	Cohort study	March 13, 2013-Dec. 31, 2019	Hospital based	564 CHD cases and 43,484 non-CHD cases	Hepatitis B virus (5.63%); coxsackievirus-B (4.73%); human cytomegalovirus (5.61%); herpes simplex virus (1.33%); rubella virus (2.93%)	Early pregnancy	Laboratory testing (commercial chemiluminescence microparticle immunoassay or enzyme-linked immunoassay)	CHD; ASD; VSD; AVSD; PDA; TOF; PS; TGA	Within 3 months after birth	Physical examination, heart auscultation, electrocardiogram, pulse oximetry, and echocardiography.	Adjusted for educational level, age, ethnicity, history of adverse pregnancy outcomes, pre-pregnancy BMI, prepregnancy diabetes mellitus, and other 4 type virus infections.	No	Hepatitis B virus: CHD: 50; ASD: 4; VSD: 32; AVSD: 0; PDA: 6; TOF: 2; PS: 2; TGA: 0 Coxsackievirus-B: CHD: 48; ASD: 9; VSD: 27; AVSD: 6; PDA: 4; TOF: 0; PS: 4; TGA: 4 Human cytomegalovirus: CHD: 82; ASD: 22; VSD: 30; AVSD: 6; PDA: 34; TOF: 6; PS: 6; TGA: 0 Herpes simplex virus: CHD: 8; ASD: 4; VSD: 5; AVSD: 2; PDA: 2; TOF: 0; PS: 0; TGA: 0 Rubella virus: CHD: 44; ASD: 17; VSD: 20; AVSD: 10; PDA: …	Hepatitis B virus: CHD: 2,430; ASD: 2,476; VSD: 2,448; AVSD: 2,480; PDA: 2,474; TOF: 2,478; PS: 2,478; TGA: 2,480 Coxsackievirus-B: CHD: 2,036; ASD: 2,075; VSD: 2,057; AVSD: 2,078; PDA: 2,080; TOF: 2,084; PS: 2,080; TGA: 2,080 Human cytomegalovirus: CHD: 2,390; ASD: 2,450; VSD: 2,442; AVSD: 2,466; PDA: 2,438; TOF: 2,466; PS: 2,466; TGA: 2,472 Herpes simplex virus: CHD: 578; ASD: 582; VSD: 581; AV…	Hepatitis B virus: CHD: 514; ASD: 166; VSD: 214; AVSD: 52; PDA: 78; TOF: 34; PS: 42; TGA: 28 Coxsackievirus-B: CHD: 516; ASD: 161; VSD: 219; AVSD: 46; PDA: 80; TOF: 36; PS: 40; TGA: 24 Human cytomegalovirus: CHD: 482; ASD: 148; VSD: 216; AVSD: 46; PDA: 50; TOF: 30; PS: 38; TGA: 28 Herpes simplex virus: CHD: 556; ASD: 166; VSD: 241; AVSD: 50; PDA: 82; TOF: 36; PS: 44; TGA: 28 Rubella virus: CHD: 5…	Hepatitis B virus: CHD: 41,014; ASD: 41,362; VSD: 41,314; AVSD: 41,476; PDA: 41,450; TOF: 41,494; PS: 41,486; TGA: 41,500 Coxsackievirus-B: CHD: 41,448; ASD: 41,803; VSD: 41,745; AVSD: 41,918; PDA: 41,884; TOF: 41,928; PS: 41,924; TGA: 41,940 Human cytomegalovirus: CHD: 41,094; ASD: 41,428; VSD: 41,360; AVSD: 41,530; PDA: 41,526; TOF: 41,546; PS: 41,538; TGA: 41,548 Herpes simplex virus: CHD: 42,…	Hepatitis B virus: CHD: 2.41 (1.80, 3.21); ASD: 0.74 (0.28, 2.00); VSD: 5.28 (3.66, 7.63); AVSD: 0.159 (0.010, 2.580); PDA: 1.74 (0.76, 3.98); TOF: 2.24 (0.53, 9.47); PS: 0.78 (0.18, 3.43) ; TGA: 0.294 (0.018, 4.809) Coxsackievirus-B: CHD: 1.56 (1.07, 2.27); ASD: 0.71 (0.31, 1.61); VSD: 3.14 (1.86, 5.29); AVSD: 2.22 (0.83, 5.92); PDA: 0.71 (0.26, 1.95); TOF: 0.276 (0.017, 4.491); PS: 1.13 (0.32, …	Low (8)	Low	The estimates are relative risks; We calculated the crude OR that was not provided
9	Mohammed et al.	2022	10.4103/MJBL.MJBL_113_22	Iraq (Asia)	Case-control	Feb.1, 2022-May 1, 2022	Hospital based	50 CHD cases and 50 controls	Rubella infection (fever, headache, myalgia and rash) (23%); COVID-19 infection (8%)	During pregnancy	PCR test or chest CT scan (COVID-19); questionnaire (rubella)	CHD	Below five years	Echocardiogram	NA	No	Rubella infection: 9 COVID-19 infection: 2	Rubella infection: 14 COVID-19 infection: 6	Rubella infection: 41 COVID-19 infection: 48	Rubella infection: 36 COVID-19 infection: 44	Rubella infection: 0.564 (0.218, 1.459) COVID-19 infection: 0.306 (0.059, 1.594)	Moderate (5)	High	We calculated the crude OR
10	Ruan et al.	2021	10.1016/j.heliyon.2023.e16428	China (Asia)	Cross-sectional	June 2010-June 2017	Population-based	3,312 CHD cases and 12,774 non-CHD cases	Upper respiratory infection	Early pregnancy	Self-report (questionnaire)	CHD	From 16 to 39 gestational weeks	Fetal echocardiography	NA	Yes	641	2717	2671	10057	0.888 (0.807, 0.978)	High (2)	High	We calculated the crude OR
11	Ebeh et al.	2021	10.1007/s42399-021-01055-3	USA (North America)	Cross-sectional	2017	Population-based	2,130 CCHD cases and 3,859,817 non-CCHD cases	Gonorrhea infection (0.29%); syphilis infection (0.10%); chlamydia infection (1.83%); hepatitis B infection (0.23%); hepatitis C infection (0.47%)	During pregnancy	Birth records or medical records	CCHD	NA	Birth records	NA	No	Gonorrhea infection: 6 Syphilis infection: 1 Chlamydia infection: 36 Hepatitis B infection: 4 Hepatitis C infection: 14	Gonorrhea infection: 11,319 Syphilis infection: 3,892 Chlamydia infection: 70,474 Hepatitis B infection: 8,978 Hepatitis C infection: 18,056	Gonorrhea infection: 2,116 Syphilis infection: 2,121 Chlamydia infection: 2,086 Hepatitis B infection: 2,118 Hepatitis C infection: 2,108	Gonorrhea infection: 3,837,694 Syphilis infection: 3,845,121 Chlamydia infection: 3,778,539 Hepatitis B infection: 3,840,035 Hepatitis C infection: 3,830,957	Gonorrhea infection: 0.961 (0.431, 2.143) Syphilis infection: 0.466 (0.066, 3.309) Chlamydia infection: 0.925 (0.666, 1.286) Hepatitis B infection: 0.808 (0.303, 2.155) Hepatitis C infection: 1.409 (0.833, 2.384)	High (3)	High	We calculated the crude OR
12	Dolk et al.	2020	10.1371/journal.pone.0227908	Ireland (Europe)	Case-control	Sept. 2014-Feb. 2017	Population-based	242 CHD cases and 966 controls	Vaginal infection (8.61%); kidney Infection (7.04%); (fever due to) influenza (2.57%)	1st trimester	Self-report (questionnaire)	CHD	Prenatal or within six months after birth	Echocardiography	Adjusted for maternal age, previous pregnancy, maternal education, socioeconomic deprivation of area of residence, dietary class, BMI category, folic acid supplementation, smoking, antidepressant prescription in first trimester, pregnancy stress, and multiple stressors.	No	Vaginal infection: 30 Kidney Infection: 21 Influenza: 7	Vaginal infection: 74 Kidney Infection: 64 Influenza: 24	Vaginal infection: 212 Kidney Infection: 221 Influenza: 233	Vaginal infection: 892 Kidney Infection: 902 Influenza: 940	Vaginal infection: 1.69 (1.01, 2.80) Kidney Infection: 1.07 (0.58, 1.97) Influenza: 0.77 (0.26, 2.30)	Low (7)	Moderate
13	Xia et al.	2019	10.1186/s12872-019-1206-0	China (Asia)	Case-control	June 2016-Dec. 2017	Hospital based	524 CHD cases and 262 controls	Upper respiratory tract infection/influenza	1st trimester	Self-report (questionnaire)	All CHD; Simple CHD (mainly include VSD, secundum ASD, CoA, PDA, PS, AS, and etc.); Complex CHD (except for simple CHD, mainly include TOF, TGA, DORV, HLHS, TA, TS, and etc.)	Younger than 2 years old	Clinical diagnosis and ultrasound	Adjusted for maternal ethic, maternal age at delivery, maternal education, marital status, residence, maternal prepregnancy obesity, multiple births, infant gender, family history of CHD, prepregnancy diabetes/hypertension, folic acid use, and smoking/drinking.	No	NA	NA	NA	NA	All CHD: 2.56 (1.67, 3.92); Simple CHD: 3.40 (2.05, 5.62); VSD: 3.99 (1.94, 8.18); Complex CHD: 2.39 (1.47, 3.88); TOF: 2.93 (1.56, 5.52).	Moderate (6)	Moderate
14	Lai et al.	2019	10.1515/jpm-2018-0281	China (Asia)	Case-control	Feb. 2010-Dec. 2014	Hospital based	1,236 CHD cases and 916 controls	Influenza (7.77%); herpes (0.98%)	From 3 months before pregnancy through the 1st trimester	(1) Medical record and structured questionnaire: influenza; (2) Laboratory test (serological detection): herpes.	All CHD; Isolated cardiac defect (abnormalities with only specific or complex CHD(s) without any diagnosed non-CHD congenital anomalies); Complex malformations (CHD(s) associated with non-CHD congenital anomalies)	Within the first week after delivery	Echocardiography	Matching variables: same hospital, and same period. Adjusted for maternal age, maternal education level, residence, parental smoking, BMI, folic acid supplementation, and family history of a CHD.	Yes	All CHD: influenza: 116; herpes: 16 Isolated cardiac defect: influenza: 85; herpes: 11 Complex malformations: influenza: 31; herpes: 5	All CHD: influenza: 55; herpes: 5 Isolated cardiac defect: influenza: 55; herpes: 5 Complex malformations: influenza: 55; herpes: 5	All CHD: influenza: 1,120; herpes: 1,220 Isolated cardiac defect: influenza: 900; herpes: 974 Complex malformations: influenza: 220; herpes: 246	All CHD: influenza: 861; herpes: 911 Isolated cardiac defect: influenza: 861; herpes: 911 Complex malformations: influenza: 861; herpes: 911	All CHD: influenza: 1.45 (0.99, 2.12); herpes: 6.25 (2.14, 18.26) Isolated cardiac defect: influenza: 1.49 (0.99, 2.23); herpes: 5.53 (1.78, 17.24) Complex malformations: influenza: 1.41 (0.81, 2.46); herpes: 10.95 (2.66, 45.08)	Low (7)	Moderate
15	Zhang et al.	2018	10.15887/j.cnki.13-1389/r.2018.06.049	China (Asia)	Cross-sectional	Jan. 2015-Jan. 2017	Population-based	148 CHD cases and 46,827 non-CHD cases	Viral infection	Early pregnancy	Self-report (questionnaire)	CHD	3-18 years old	Cardiac color ultrasound, cardiac catheterization	Adjusted for family history of CHD, history of exposure to toxic substances, and chemical exposure in early pregnancy.	No	84	23990	64	22837	3.815 (1.957, 6.921)	Moderate (4)	Moderate	Chinese
16	Howley et al.	2018	10.1002/bdr2.1409	USA (North America)	Case-control	Oct. 1997-Dec. 2011	Population-based	40,861 birth records	(1) Genitourinary infection (either urinary tract infection or sexually transmitted infection) (8.18%); (2) Urinary tract infection (include bladder and kidney infections) (7.35%); (3) Sexually transmitted infection (1.41%): include chlamydia trachomatis, gonorrhea, genital herpes, human papillomavirus, syphilis, trichomoniasis, bacterial vaginosis, pelvic inflammatory disease, or mention of an u…	Periconceptional period (in the month before conception through the third month of pregnancy)	Self-report (structured questionnaire)	Truncus arteriosus; TOF; D-TGA; DORV-TGA; other DORV; conoventricular VSD; AVSD; total APVR; HLHS; CoA; AS; PA; PS; TA; EA; perimembranous VSD; muscular VSD; secundum ASD; single ventricle defects; heterotaxy.	By the second year of life	Birth defects surveillance (Echocardiography, catheterization, surgery, or autopsy)	Matching variables: same time period, and same geographic area. For defects groups with 5+ exposed cases, adjusted for maternal age (continuous), race/ethnicity, education, BMI, smoking, folic acid supplement use, and state of residence at the time of birth.	Yes	(1) Any genitourinary infection: truncus arteriosus: 17; TOF: 105; D-TGA: 68; DORV-TGA: 18; other DORV: 15; conoventricular VSD: 17; AVSD: 52; total APVR: 17; HLHS: 68; CoA: 101; AS: 36; PA: 23; PS: 151; TA: 13; EA: 19; perimembranous VSD: 110; muscular VSD: 16; secundum ASD: 332; single ventricle defects: 18; heterotaxy: 40. (2) Urinary tract infection only: truncus arteriosus: 14; TOF: 77; D-TG…	(1) Any genitourinary infection: 1,014 (except for PS: 964; conoventricular VSD: 568; perimembranous VSD: 568; muscular VSD: 63); (2) Urinary tract infection only: 836; (3) Sexually transmitted infection only: 151; (4) Both sexually transmitted infection & urinary tract infection: 27. (5) Sexually transmitted infection pathegens: Chlamydia: 47 (except for PS: 44; conoventricular VSD: 35; perimemb…	Truncus arteriosu: 106; TOF: 1,057; D-TGA: 683; DORV-TGA: 166; other DORV: 103; conoventricular VSD: 93; AVSD: 299; total APVR: 277; HLHS: 568; CoA: 1036; AS: 463; PA: 232; PS: 1375; TA: 156; EA: 160; perimembranous VSD: 1,233; muscular VSD: 167; secundum ASD: 2,611; single ventricle defects: 139; heterotaxy: 281.	10,531 (except for PS: 10,116; conoventricular VSD: 6,130; perimembranous VSD: 6,130; muscular VSD: 648)	(1) Any genitourinary infection: truncus arteriosus: 1.63 (0.95, 2.79); TOF: 1.09 (0.88, 1.36); D-TGA: 0.99 (0.75, 1.31); DORV-TGA: 1.17 (0.71, 1.93); other DORV: 1.34 (0.74, 2.42); conoventricular VSD: 2.26 (1.32, 3.89); AVSD: 1.82 (1.33, 2.49); total APVR: 0.62 (0.37, 1.04); HLHS: 1.26 (0.96, 1.65); CoA: 1.08 (0.86, 1.35); AS: 0.79 (0.54, 1.14); PA: 0.97 (0.62, 1.54); PS: 1.13 (0.93, 1.37); TA:…	Low (8)	Moderate	The study present the adjusted ORs for defects groups with 5+ exposed cases and crude ORs for defects groups with 3–4 exposed cases. We calculated the crude ORs for defects groups with <3 exposed cases. The number non-infected cases and non-infected non-cases are not available of the specific pathogens in sexually transmitted infection group.
17	Feng et al.	2018	10.1016/j.ijcard.2018.04.003	China (Asia)	Case-control	Nov. 2011-Dec. 2017	Hospital based	2,458 CHD cases and 2,458 controls	Influenza infection	1st trimester, during pregnancy (from 1 month before conception to the end of the third trimester of pregnancy)	Self-report (structured questionnaire)	CHD; VSD; ASD; PDA; PS; TOF; VSD&ASD; multiple defects	NA	Echocardiography, cardiac catheterization,surgery	Matching variables: child's gender and birth date, and parent's prefecture of residence. Adjusted for maternal age, parity, gravidity, education status, maternal diseases, medicine consumptions, and pregnancy supplementations.	No	CHD: (1) 1st trimester: 114 (2) 2nd trimester: 331 (3) 3rd trimester: 109 (4) During pregnancy: 554	CHD (VSD, ASD, PDA, PS, TOF, VSD&ASD, multiple defects): (1) 1st trimester: 109 (2) 2nd trimester: 256 (3) 3rd trimester: 81 (4) During pregnancy: 446	CHD: (1) 1st trimester: 2,344 (2) 2nd trimester: 2,127 (3) 3rd trimester: 2,349 (4) During pregnancy: 1,904	CHD (VSD, ASD, PDA, PS, TOF, VSD&ASD, multiple defects): (1) 1st trimester: 2,349 (2) 2nd trimester: 2,202 (3) 3rd trimester: 2,377 (4) During pregnancy: 2,012	(1) 1st trimester: CHD: 1.11 (0.84, 1.45); VSD: 1.20 (0.86, 1.67); ASD: 1.12 (0.68, 1.85); PDA: 1.38 (0.54, 3.52); PS: 1.24 (0.39, 3.92); TOF: 1.30 (0.43, 3.94); VSD&ASD: 1.79 (0.74, 4.31); multiple defects: 1.31 (0.41, 4.15) (2) 2nd trimester: CHD: 1.38 (1.15, 1.65); VSD: 1.49 (1.18, 1.87); ASD: 1.44 (1.04, 1.98); PDA: 1.33 (0.81, 2.17); PS: 1.10 (0.44, 2.78); TOF: 1.47 (0.81, 2.67); VSD&ASD: 1.…	Low (7)	Low	The number of infected cases and non-infected cases are not available for CHD subtypes
18	Liang et al.	2017	10.1007/s11356-016-8198-4	China (Asia)	Cohort study	NA	Hospital based	145 CHD cases and 5,236 non-CHD cases	Mflu (28.4%); mumps (0.2%); measles (0.2%); rubella (0.2%); chickenpox (0.3%); hepatitis (1.0%)	During the perinatal period	Medical records	CHD	NA	Medical records	NA	No	Mflu: 42 Mumps: 0 Measles: 1 Rubella: 0 Chickenpox: 0 Hepatitis: 2	Mflu:1,484 Mumps:10 Measles:9 Rubella:10 Chickenpox:16 Hepatitis:53	Mflu:94 Mumps: 144 Measles:143 Rubella:144 Chickenpox:144 Hepatitis:138	Mflu: 3,619 Mumps: 5,186 Measles: 5184 Rubella: 5,187 Chickenpox: 5,178 Hepatitis: 5,046	Mflu: 1.090 (0.754, 1.576) Mumps: 1.709 (0.100, 29.308) Measles: 4.028 (0.507, 32.006) Rubella: 1.710 (0.100, 29.314) Chickenpox: 1.086 (0.065, 18.189) Hepatitis: 1.380 (0.333, 5.719)	High (2)	High	We calculated the crude OR
19	Chen et al.	2016	10.16462/j.cnki.zhjbkz.2016.11.009	China (Asia)	Case-control	May 1, 2012- Oct. 1, 2013	Hospital based	435 CHD cases and 574 controls	Viral infection	Periconceptional period	Self-report (questionnaire)	CHD	Before one year of age	Ultrasonic cardiogram	Matching variables: same period, and same hospital. Adjusted for medicine application during the first trimester of pregnancy, home decoration, hair perming and dying, and parents work environment exposure during peri-conceptional period.	No	36	16	399	558	2.26 (1.18, 4.34)	Moderate (5)	Moderate	Chinese
20	Li et al.	2016	10.11816/cn.ni.2016-152030	China (Asia)	Case-control	Jan. 2014-Dec. 2014	Hospital based	50 CHD cases and 50 controls	(1) Parvovirus (6%); toxoplasma (3%); rubella virus (2%); herpes virus (1%); cytomegalovirus (7%) (2) Flu (48%); reproductive tract infection (14%)	(1) Early pregnancy or before the pregnancy; (2) During pregnancy; early pregnancy; late pregnancy.	(1) ELASA (Ig M); (2) Self-report (questionnaire)	CHD	At birth	Cardiac catheterization, cardiovascular angiography	Matching variables: same period, and same hospital.	No	(1) 1st trimester: parvovirus: 4; toxoplasma: 2; rubella virus: 2; herpes virus: 0; cytomegalovirus: 3; (2) During pregnancy: reproductive tract infection: 11; flu: 34 (1st trimester: 25; 2nd-3rd trimester: 9).	(1) 1st trimester: parvovirus: 2; toxoplasma: 1; rubella virus: 0; herpes virus: 1; cytomegalovirus: 4; (2) During pregnancy: reproductive tract infection: 3; flu: 14 (1st trimester: 6; late pregnancy: 8).	(1) 1st trimester: parvovirus: 46; toxoplasma: 48; rubella virus: 48; herpes virus: 50; cytomegalovirus: 47; (2) During pregnancy: reproductive tract infection: 39; flu: 16 (1st trimester: 25; 2nd-3rd trimester: 41).	(1) 1st trimester: parvovirus: 48; toxoplasma: 49; rubella virus: 50; herpes virus: 49; cytomegalovirus: 46; (2) During pregnancy: reproductive tract infection: 47; flu: 36 (1st trimester: 44; 2nd-3rd trimester: 42).	(1) 1st trimester: parvovirus: 2.087 (0.365, 11.948); toxoplasma: 2.042 (0.179, 23.266); rubella virus: 5.206 (0.244, 111.238); herpes virus: 0.327 (0.013, 8.215); cytomegalovirus: 0.734 (0.156, 3.462); (2) During pregnancy: reproductive tract infection: 4.419 (1.151, 16.966); flu: 5.464 (2.320, 12.872) (1st trimester: 7.333 (2.652, 20.282); 2nd-3rd trimester: 1.152 (0.405, 3.277).	Moderate (6)	Moderate	Chinese; we calculated the crude OR
21	Ou et al.	2016	10.1038/pr.2015.264	China (Asia)	Case-control	Jan 1, 2004-Dec. 31, 2013	Population-based	4,034 CHD cases and 4,034 controls	Viral infection (5.14%); syphilis (0.34%); influenza (6.30%); infection of rubella (0.16%)	1st trimester	Self-report (structured questionnaire)	Isolated CHD; multiple defects (consist of cardiac defects and extracardiac defects); VSD; ASD; PS; TGA; TOF	Before one year of age	B-mode echocardiography, cardiac catheterization, surgery, or autopsy.	Matching variables: same hospital, infant sex, time of conception, and parents’ residence. Adjusted for sociodemographic factors (maternal age, household income, maternal education), maternal pregnancy history (family history of birth defect, previous pregnancies with still birth), maternal environmental risk exposures/occupation (chemical contact, passive smoking, paternal smoking, living in new…	Yes	(1) Viral infection: isolated CHD: 198; multiple defects: 15 (2) Syphilis: isolated CHD: 13; multiple defects: 1 (3) Influenza: isolated CHD: 243; multiple defects: 13 (4) Infection of rubella: isolated CHD: 6; multiple defects: 1	NA	(1) Viral infection: isolated CHD: 3,658; multiple defects: 163 (2) Syphilis: isolated CHD: 3,846; multiple defects: 177 (3) Influenza: isolated CHD: 3,613; multiple defects: 165 (4) Infection of rubella: isolated CHD: 3,850; multiple defects: 177	NA	(1) Viral infection: isolated CHD: 1.39 (0.94, 2.06); multiple defects: 1.43 (0.09, 21.65); VSD: 1.61 (0.90, 2.89); ASD: 1.35 (0.60, 3.05); PS: 18.37 (0.76, 445.16); TGA: 2.46 (0.22, 27.73); TOF: 2.33 (–) (2) Syphilis: isolated CHD: 8.17 (0.92, 72.95); VSD: 0.61 (0.06, 6.76) (3) Influenza: isolated CHD: 1.60 (1.10, 2.32); multiple defects: 1.19 (0.10, 14.76); VSD: 1.19 (0.71, 1.99); ASD: 2.72 (1.…	Low (7)	Moderate	The number of non-infected cases and non-infected non-cases are not available for isolated CHD and multiple defects
22	Dong et al.	2016	10.1007/s10995-015-1804-0	USA (North America)	Cohort study	2012	Population-based	2,487 CCHD cases and 3,334,424 controls	Chlamydia infection	During pregnancy	Birth certificates	All CCHDs (with or without additional birth defects) Isolated CCHDs (with CCHDs but without any of the other birth defects)	At birth	Medical records	Adjusted for infant’s sex, gestational age at delivery, birth weight; and maternal age at delivery, race/ethnicity, education, prepregnancy BMI, parity, periconceptional smoking status, initiation time of prenatal care, prepregnancy diabetes, prepregnancy hypertension, and use of assisted reproductive technology.	No	All CCHDs: 43 Isolated CCHDs: 40	55834	All CCHDs: 2,444 Isolated CCHDs: 2,355	3278590	All CCHDs: 1.39 (1.02, 1.90) Isolated CCHDs: 1.34 (0.97, 1.84)	Moderate (5)	Low
23	Zou et al.	2015	10.13404/j.cnki.cjbhh.2015.01.045	China (Asia)	Case-control	Jan. 2008- Dec. 2013	Hospital based	150 CHD cases and 150controls	Viral infection	Early pregnancy	Self-report (questionnaire)	CHD	From the beginning of pregnancy to 7 days after birth	Physical examination, cardiac catheterization, ultrasonic cardiogram, autopsy.	Matching variables: same hospital, same infant sex, and conception time within 3 months Adjusted for gestational age, meat intake, oral vitamins, stress during early pregnancy, weight gain during pregnancy, birth weights, partial eclipse during pregnancy, drinking tea, having a fever during early pregnancy, and BMI of mothers before pregnancy.	No	NA	NA	NA	NA	5.079 (1.143, 22.572)	Moderate (5)	Moderate	Chinese
24	Liu et al.	2015	10.1093/ije/dyv107	China (Asia)	Cross-sectional	July 2009-June 2012	Population-based	1,817 CHD cases and 88,979 non-CHD cases	Infection	During pregnancy	Self-report (questionnaire)	CHD	1-3 months of age	Echocardiography	Adjusted for children’s screening age, birthweight, gestational age; maternal age, pre-pregnancy BMI, pregnant infection, contact with toxic substance, using medicines, pregnancy-induced hypertension, gestational diabetes and anaemia during pregnancy; history of mother with CHD, history of father with CHD, education of mother, education of father, smoking, family income; health history of parents…	No	NA	NA	NA	NA	Total: 14.0 (11.7, 16.6) Boy: 12.2 (9.45, 15.8) Girl: 16.4 (12.8, 20.9)	Moderate (5)	Moderate
25	Li et al.	2014	10.3109/14767058.2013.838950	China (Asia)	Case-control	Feb. 2010-Oct. 2011	Hospital based	294 CHD cases and 416 controls	Influenza (influenza, common cold and other influenza-like illnesses)	Second–third months of gestation.	Self-report (structured questionnaire)	All CHD: Septal defects, including ASDs, VSDs, AVSDs, and endocardial cushion defects; Conotruncal defects, including TGA, TOF, truncus arteriosus, and DORV; Left-sided obstructive malformation, including AS, HLHS and variants, CoA, and IAA; Right-sided obstructive malformation, including PS, PA, TA, and EA; Anomalous pulmonary venous return, including total and partial APVR; Other structural car…	From ≥ 14 weeks of gestational age to after birth	Echocardiogram	Matching variables: maternal gestational age within 2 weeks, and same hospital. Adjusted for maternal age, maternal education, maternal BMI, place of residence, parental smoking, folic acid supplementation, and history of pregnancy with any defect.	Yes	All CHD: 103 Septal defects: 64 Conotruncal defects: 50 Left-sided obstructive malformation: 21 Right-sided obstructive malformation: 20 Anomalous pulmonary venous return: 8 Other structural cardiac defects: 14	104	All CHD: 191 Septal defects: 100 Conotruncal defects: 88 Left-sided obstructive malformation: 45 Right-sided obstructive malformation: 40 Anomalous pulmonary venous return: 30 Other structural cardiac defects: 35	312	All CHD: 1.60 (1.12, 2.28) Septal defects: 2.12 (1.38, 3.26) Conotruncal defects: 1.60 (1.01, 2.51) Left-sided obstructive malformation: 1.26 (0.68, 2.34) Right-sided obstructive malformation: 1.55 (0.82, 2.94) Anomalous pulmonary venous return: 0.68 (0.28, 1.65) Other structural cardiac defects: 0.91 (0.43, 1.94)	Low (7)	Moderate
26	Botto et al.	2014	10.1016/j.ajog.2013.10.880	USA (North America)	Case-control	1997-2005	Population-based	7,020 CHD cases and 6,746 controls	Febrile illnesses (respiratory, urinary tract, pelvic inflammatory, other, and multiple) (7.79%); febrile urinary tract infection or pelvic inflammatory disease (0.52%); febrile respiratory infection (6.89%); nonfebrile illness (respiratory, urinary tract, pelvic inflammatory, other, or multiple, but without fever) (14.97%)	1st trimester	Self-report (structured questionnaire)	All CHD; heterotaxy; TOF; d-TGA; AVSD; total APVR; HLHS; CoA; AS; PA; PS; VSD, perimembranous; VSD, muscular; ASD, secundum; ASD, not otherwise specified	By the second year of life	Birth defects surveillance (Echocardiography, catheterization, surgery, or autopsy)	Matching variables: same time period and same geographic area. Adjusted for maternal age, maternal race/ethnicity, maternal cigarette smoking during the first trimester, maternal alcohol consumption during the first trimester, maternal education, prepregnancy BMI, history of seizures, time to interview, and family history of a first-degree relative with a major congenital heart defect, and perico…	Yes	(1) Febrile illnesses: all CHD: 572; heterotaxy: 24; TOF: 49; d-TGA: 31; AVSD: 4; total APVR: 22; HLHS: 31; CoA: 26; AS: 27; PA: 9; PS: 56; VSD, perimembranous: 82; VSD, muscular: 12; ASD, secundum: 63; ASD, not otherwise specified: 19. (2) Febrile urinary tract infection or pelvic inflammatory disease: all CHD: 48; heterotaxy: 3; TOF: 6; d-TGA: 1; AVSD: 0; total APVR: 2; HLHS: 1; CoA: 3; AS: 1; …	(1) Febrile illnesses: 501; (2) Febrile urinary tract infection or pelvic inflammatory disease: 24; (3) Febrile respiratory infection: 456; (4) Nonfebrile illness: 1,022.	(1) Febrile illnesses: all CHD: 6,448; heterotaxy: 176; TOF: 614; d-TGA: 345; AVSD: 105; total APVR: 134; HLHS: 319; CoA: 336; AS: 161; PA: 93; PS: 566; VSD, perimembranous: 929; VSD, muscular: 152; ASD, secundum: 911; ASD, not otherwise specified: 315. (2) Febrile urinary tract infection or pelvic inflammatory disease: all CHD: 6,972; heterotaxy: 197; TOF: 657; d-TGA: 375; AVSD: 109; total APVR:…	6746	(1) Febrile illnesses: all CHD: 1.14 (1.00, 1.30); heterotaxy: 1.71 (1.07, 2.74); TOF: 1.11 (0.80, 1.53); d-TGA: 1.23 (0.83, 1.81); AVSD: 0.57 (0.21, 1.60); total APVR: 0.72 (0.34, 1.49); HLHS: 1.25 (0.83, 1.88); CoA: 0.98 (0.63, 1.54); AS: 1.78 (1.09, 2.90); PA: 1.19 (0.58, 2.41); PS: 1.30 (0.95, 1.78); VSD, perimembranous: 1.16 (0.90, 1.51); VSD, muscular: 0.78 (0.40, 1.54); ASD, secundum: 0.91…	Low (8)	Low	We calculated the crude OR of febrile respiratory infection with AVSD and PA.
27	Taksande et al.	2013	10.3126/jnps.v33i2.8254	India (Asia)	Case-control	March 2004-April 2007	Hospital based	209 CHD cases and 418 controls	Infection	1st trimester	Self-report (interview)	CHD	NA	Electrocardiography	Matching variable: admitted during the same period.	No	9	4	200	414	4.66 (1.42, 15.31)	Moderate (5)	Moderate
28	Fung et al.	2013	10.1161/JAHA.113.000064	Canada (North America)	Case-control	Feb. 2008-July 2011	Hospital based	2,339 CHD cases and 199 controls	Infection (11.90%); rubella (0.36%); urinary tract infection (6.90%); other viral illness (3.81%)	1st trimester	Self-report (questionnaire)	CHD	NA	Medical records (echocardiographic diagnosis, genetics evaluation, chromosomal, genetic and cytogenetic testing)	Matching variable: same time period.	No	Infection: 190 Rubella: 6 Urinary tract infection: 106 Other viral illness: 52	Infection: 14 Rubella: 0 Urinary tract infection: 8 Other viral illness: 9	Infection: 1,369 Rubella: 1,517 Urinary tract infection: 1,394 Other viral illness: 1,399	Infection: 141 Rubella: 151 Urinary tract infection: 144 Other viral illness: 141	Infection: 1.5 (0.8, 2.8) Rubella: 1.298 (0.073, 23.150) Urinary tract infection: 1.4 (0.6, 3.1) Other viral illness: 0.6 (0.3, 1.3)	Moderate (5)	Moderate	We calculated the crude OR for rubella
29	Adams et al.	2012	10.1002/pd.3835	USA (North America)	Cohort study	March 1996-March 2007	Hospital based	66 CHD cases and 853 non-CHD cases	Viral (adenovirus, cytomegalovirus, parvovirus B19, respiratory syncytial virus, enterovirus, and Epstein–Barr virus)	2nd trimester	Laboratory testing (PCR)	CHD	NA	Fetal ultrasound	NA	No	4	20	62	833	2.687 (0.891, 8.106)	Moderate (4)	High	We calculated the crude OR
30	Oster et al.	2011	10.1016/j.jpeds.2010.11.058s.2010.11.058	USA (North America)	Case-control	1981-1989	Population-based	2,361 CHD and 3,435 controls	Influenza	Periconceptional period (from 3 months before pregnancy to the end of the first trimester of pregnancy)	Self-report (questionnaire)	CHD; cardiac outflow defects (conotruncal, included dTGA, TOF); VSD, perimembranous; ASD (all types); AVSDs (included with or without Down syndrome); EA; right-sided obstructive defects (included TA, PS, PA/intact ventricular septum); left-sided obstructive defects (included HLHS, AS, CoA); total APVR	Before one year of age	Echocardiography, catheterization, surgery, or autopsy	Matching variables: born in the region and frequency-matched to cases on month, year, hospital of birth, and age at interview. Adjusted for family history of CHD, infant sex, infant race, maternal age, maternal BMI, maternal gestational diabetes, maternal smoking, and maternal alcohol use.	No	CHD: 193; cardiac outflow defects: 34 (conotruncal, included dTGA: 18, TOF: 18); VSD, perimembranous: 43; ASD (all types): 10; AVSDs: 24 (with Down syndrome: 23; without Down syndrome: 1); EA: 2; right-sided obstructive defects: 31 (included TA: 7, PS: 17, PA/intact ventricular septum: 7); left-sided obstructive defects: 24 (included HLHS: 13, AS: 8, CoA: 3); total APVR: 3.	NA	CHD: 2,361; cardiac outflow defects: 392 (conotruncal, included dTGA: 185, TOF: 133); VSD, perimembranous: 479; ASD (all types): 186; AVSDs: 244 (with Down syndrome: 187; without Down syndrome: 57); EA: 32; right-sided obstructive defects: 270 (included TA: 26, PS: 205, PA/intact ventricular septum: 39); left-sided obstructive defects: 250 (included HLHS: 117, AS: 54, CoA: 79); total APVR: 41.	NA	CHD: 1.11 (0.91, 1.35); cardiac outflow defects: 1.12 (0.77, 1.64) (conotruncal, included dTGA: 1.21 (0.73, 2.02), TOF: 0.78 (0.37, 1.62)); VSD, perimembranous: 1.30 (0.92, 1.83); ASD (all types): 0.73 (0.38, 1.42); AVSDs: 1.29 (0.82, 2.01) (with Down syndrome: 1.66 (1.04, 2.63)); right-sided obstructive defects: 1.75 (1.16, 2.62) (included TA: 6.04 (2.36, 15.42), PS: 1.21 (0.71, 2.04), PA/intact…	Low (7)	Moderate	The number of infected non-cases and non-infected non-cases are not available
31	Liu et al.	2009	10.2188/jea.JE20080039	China (Asia)	Case-control	Jan. 2004-Jan. 2005	Hospital based	164 CHD cases and 328 controls	Infection (11.59%); maternal upper respiratory tract infection (20.93%)	Early pregnancy (from 1 month before to 3 months after insemination)	Self-report (standardized questionnaire)	CHD	NA	Case records	Matching variables: same medical institutions during the same period, same sex, age difference of less than 1 year, and same geographic classification (rural or urban). Adjusted for mother’s education level, neonatal asphyxia or hypoxia, number of previous pregnancies, maternal upper respiratory tract infection, maternal infection, maternal B-mode ultrasound examination, and maternal mental stres…	No	Infection: 50 Upper respiratory tract infection: 70	Infection: 7 Upper respiratory tract infection: 33	Infection: 114 Upper respiratory tract infection: 94	Infection: 321 Upper respiratory tract infection: 295	Infection: 7.98 (2.14, 29.72) Upper respiratory tract infection: 4.12 (1.56, 10.85)	Moderate (5)	Low
32	Acs et al.	2008	10.1080/00016340801898943.	Hungary (Europe)	Case-control	1980-1996	Population-based	4,479 CHD cases and 38,151 controls	Recurrent genital herpes	1st trimester; during pregnancy	Medical records and/or self-report (structured questionnaire)	CHD	In the first 3 months after birth or pregnancy termination	Diagnosed by obstetricians or paediatricians; autopsy report	Matching variables: sex, birth week, and district of parents’ residence. Adjusted for maternal age, birth order, maternal employment status, and acute maternal diseases.	Yes	1st trimester: 7; During pregnancy: 13	1st trimester: 26; During pregnancy: 86	1st trimester: 4,472; During pregnancy: 4,466.	1st trimester: 38,125; During pregnancy: 38,065.	1st trimester: 1.3 (0.5, 4.0) ; During pregnancy: 1.1 (0.5, 2.4)	Low (8)	Low
33	Bánhidy et al.	2006	10.1111/j.1471-0528.2006.01110.x	Hungary (Europe)	Case-control	1980-1996	Population-based	4,479 CHD cases and 38,151 controls	Urinary tract infection	During the second and/or third months of pregnancy	Quantitative bacterial culture of midstream urine or typical symptoms	CHD	In the first 3 months after birth or pregnancy termination	Diagnosed by obstetricians or paediatricians; autopsy report	Matching variables: sex, birth week, and district of parents’ residence. Adjusted for maternal employment status, and use of ampicillin, cefalexin, nalidixic acid, nitrofurantoin, sulfamethoxazole 1 trimethoprim in the second and/or third months of pregnancy.	Yes	61	514	4418	37637	0.9 (0.5, 1.6)	Low (7)	Low
34	Acs et al.	2006	10.1111/j.1741-4520.2006.00108.x.	Hungary (Europe)	Case-control	1980-1996	Population-based	4,479 CHD cases and 38,151 controls	Acute respiratory infection	1st trimester; 2nd-3rd trimester; during pregnancy	Medical records and/or self-report (structured questionnaire)	CHD	In the first 3 months after birth or pregnancy termination	Diagnosed by obstetricians or paediatricians; autopsy report	Matching variables: sex, birth week, and district of parents’ residence. Adjusted for maternal age, birth order, maternal employment status, influenza/common cold 1st trimester, and use of pregnancy supplements.	Yes	1st trimester: 183; 2nd-3rd trimester: 253; During pregnancy: 436	1st trimester: 1,221; 2nd-3rd trimester: 2,234; During pregnancy: 3,455	1st trimester: 4,296; 2nd-3rd trimester: 4,226; During pregnancy: 4,043.	1st trimester: 36,930; 2nd-3rd trimester: 35,917; During pregnancy: 34,696.	1st trimester: 1.2 (0.9, 1.5) ; 2nd-3rd trimester: 1.0 (0.8, 1.1); During pregnancy: 1.1 (0.9, 1.2)	Low (8)	Low
35	Botto et al.	2001	10.1097/00001648-200109000-00004	USA (North America)	Case-control	1982-1983	Population-based	905 CHD cases and 3,029 controls	Respiratory infection (any, included flu, lower respiratory tract infection and upper respiratory tract infection) (5.96%); kidney infection (1.35%); gynecologic infection (0.20%)	From 3 months before pregnancy through the third month of pregnancy.	Self-report (telephone interview)	CHD; TGA; TOF; AVSD; EA; APVR; all right obstructive defects; TA; all left obstructive defects; HLHS; AS; CoA; VSD; ASD	During the first year of life	Vital records and medical records	Matching variables: same period, hospital of birth, calendar quarter of birth, and race. Adjusted for maternal race, education, multivitamin use, smoking, alcohol use, chronic illnesses, and child’s period of birth.	No	CHD: respiratory infection: 75; (any, included flu: 65, lower respiratory tract infection: 3; upper respiratory tract infection: 7); kidney infection: 13; gynecologic infection: 3 For flu: TGA: 5; TOF: 1; AVSD: 1; EA: 1; APVR: 1; all right obstructive defects: 8; TA: 3; all left obstructive defects: 12; HLHS: 2; AS: 2; CoA: 7; VSD: 15; ASD:1	CHD: respiratory infection: 143; (any, included flu: 114, lower respiratory tract infection: 4; upper respiratory tract infection: 25); kidney infection: 34; gynecologic infection: 4 For flu for subtype of CHD: 114	CHD: 736 For flu: TGA: 58; TOF: 48; AVSD: 12; EA: 8; APVR: 11; all right obstructive defects: 79; TA: 9; all left obstructive defects: 89; HLHS: 30; AS: 12; CoA: 42; VSD 172; ASD:24	2704	CHD: respiratory infection: 1.9 (1.4, 2.6); (any, included flu: 2.1 (0.8, 5.5), lower respiratory tract infection: 2.8 (0.6, 12.3); upper respiratory tract infection: 2.4 (0.3, 18.1)); kidney infection: 1.6 (0.2, 12.2); gynecologic infection: 2.8 (0.6, 12.3) For flu: TGA: 2.1 (0.8, 5.5); TOF: 0.5 (0.1, 3.6); AVSD: 2.0 (0.3, 15.3); EA: 3.0 (0.4, 23.9); APVR: 2.2 (0.3, 16.9); all right obstructive …	Moderate (6)	Moderate
36	Roguin et al.	1995	10.1016/0735-1097(95)00358-4	Israel (Asia)	Case-control	Apr.1994-Sept.1994	Hospital based	56 VSD cases and 975 controls	Respiratory infection (3.78%); urinary tract infection (4.36%)	1st trimester	Self-report (interview)	VSD	From 6-170 hours old	Echocardiography	NA	No	Respiratory infection: 1 Urinary tract infeetion: 2	Respiratory infection: 38 Urinary tract infeetion: 43	Respiratory infection: 55 Urinary tract infeetion: 54	Respiratory infection: 937 Urinary tract infeetion: 932	Respiratory infection: 0.448 (0.060, 3.326) Urinary tract infeetion: 0.803 (0.189, 3.402)	Moderate (4)	High	We calculated the crude OR
37	Tikkanen et al.	1991	10.1007/BF00218673	Finland (Europe)	Case-control	1982-1984	Population-based	573 CHD cases and 1,055 controls	Upper respiratory infection	1st trimester	Self-report (structured questionnaire)	CHD	Before one year of age	Cardiac catheterization, ultrasound, surgery or autopsy	Matching variable: born in the same period.	No	147	189	419	861	1.598 (1.251, 2.042)	Low (7)	Moderate	We calculated the crude OR; Update study of N29 but without CHD subtype results
38	Tikkanen et al.	1990	10.1007/BF00151707	Finland (Europe)	Case-control	1982-1983	Population-based	408 CHD cases and 756 controls	Upper respiratory infection	1st trimester	Self-report (structured questionnaire)	All CHD; conus arteriosus (includes TOF, TGA, truncus arteriosus, DORV, aortopulmonic window, PA); HLHS; other defects.	Before one year of age	Cardiac catheterization, ultrasound, surgery or autopsy	Matching variables: born in the same period. For CHD, adjusted for maternal age, maternal alcohol consumption, maternal hypertension, maternal exposure to chemicals at work, maternal exposure to organic solvents at work, maternal exposure to dyes, lacquers or paints at work, maternal exposure to mineral oil products at work during the first trimester of pregnancy, maternal ultrasound examination;…	No	All CHD: 106	All CHD: 136	All CHD: 302	All CHD: 620	All CHD: 1.5 (1.1, 2.1); conus arteriosus: 2.0 (1.2, 3.4); HLHS: 2.5 (1.2, 5.4); other defects: 1.5 (1.4, 1.6).	Low (8)	Moderate	The numbers of subtype diseases are not available
39	Brown et al.	1972	10.1093/oxfordjournals.aje.a121388.	USA (North America)	Case-control	NA	Hospital based	139 CHD cases and 262 controls	Coxsackie B1 (3.24%), B2 (5.24%), B3 (3.24%), B4 (7.73%), B5 (1.50%), A9 (6.73%); echoviruses 6 (1.00%), 9 (1.25%)	1st trimester; 2nd-3rd trimester; during pregnancy	Laboratory testing (serology test)	CHD	Before one year of age	Diagnosed by physicians	Matching variables: born within 2 weeks, blood specimen collected within 2 weeks, maternal age, infant gender, and infant race.	Yes	(1) 1st trimester: Coxsackie B1: 7; Coxsackie B2: 8; Coxsackie B3: 9; Coxsackie B4: 14; Coxsackie B5: 3; Coxsackie A9: 7; Echoviruses 6: 2; Echoviruses 9: 3. (2) 2nd-3rd trimester: Coxsackie B1: 2; Coxsackie B2: 6; Coxsackie B3: 5; Coxsackie B4: 13; Coxsackie B5: 2; Coxsackie A9: 2; Echoviruses 6: 1; Echoviruses 9: 2. (3) During pregnancy: Coxsackie B1: 9; Coxsackie B2: 14; Coxsackie B3: 14; Coxs…	(1) 1st trimester: Coxsackie B1: 6; Coxsackie B2: 13; Coxsackie B3: 4; Coxsackie B4: 17; Coxsackie B5: 3; Coxsackie A9: 20; Echoviruses 6: 2; Echoviruses 9: 2. (2) 2nd-3rd trimester: Coxsackie B1: 5; Coxsackie B2: 11; Coxsackie B3: 3; Coxsackie B4: 12; Coxsackie B5: 6; Coxsackie A9: 6; Echoviruses 6: 2; Echoviruses 9: 3. (3) During pregnancy: Coxsackie B1: 11; Coxsackie B2: 24; Coxsackie B3: 7; C…	(1) 1st trimester: Coxsackie B1: 132; Coxsackie B2: 131; Coxsackie B3: 130; Coxsackie B4: 125; Coxsackie B5: 136; Coxsackie A9: 132; Echoviruses 6: 137; Echoviruses 9: 136. (2) 2nd-3rd trimester: Coxsackie B1: 137; Coxsackie B2: 133; Coxsackie B3: 134; Coxsackie B4: 126; Coxsackie B5: 137; Coxsackie A9: 137; Echoviruses 6: 138; Echoviruses 9: 137. (3) During pregnancy: Coxsackie B1: 130; Coxsacki…	(1) 1st trimester: Coxsackie B1: 256; Coxsackie B2: 249; Coxsackie B3: 258; Coxsackie B4: 244; Coxsackie B5: 259; Coxsackie A9: 242; Echoviruses 6: 260; Echoviruses 9: 260. (2) 2nd-3rd trimester: Coxsackie B1: 257; Coxsackie B2: 251; Coxsackie B3: 259; Coxsackie B4: 249; Coxsackie B5: 256; Coxsackie A9: 256; Echoviruses 6: 260; Echoviruses 9: 259. (3) During pregnancy: Coxsackie B1: 251; Coxsacki…	(1) 1st trimester: Coxsackie B1: 2.263 (0.745, 6.869); Coxsackie B2: 1.170 (0.473, 2.894); Coxsackie B3:4.465 (1.350, 14.774); Coxsackie B4: 1.608 (0.767, 3.368); Coxsackie B5: 1.904 (0.379, 9.563); Coxsackie A9: 0.642 (0.264, 1.557); Echoviruses 6: 1.898 (0.264, 13.620); Echoviruses 9: 2.868 (0.473, 17.369). (2) 2nd-3rd trimester: Coxsackie B1: 0.750 (0.144, 3.918); Coxsackie B2: 1.029 (0.372, 2…	Moderate (6)	Moderate	We calculated the crude OR
